# Supplementary material for: Advances in Food Quality Management Driven by Industry 4.0: A Systematic Review-Based Framework
Source: Foods. 2025 Jul 10;14(14):2429. doi: 10.3390/foods14142429 (PMC12294287; doi:10.3390/foods14142429)
Supplement: Supplementary file 1 [file foods-14-02429-s001.zip]

Archive with 1 entries (1 files):
- foods-3672377-supplementary.pdf
